# Supplementary material for: Gluten Assessment in Beers: Comparison by Different Commercial ELISA Kits and Evaluation of NIR Analysis as a Complementary Technique
Source: Foods. 2021 May 23;10(6):1170. doi: 10.3390/foods10061170 (PMC8224778; doi:10.3390/foods10061170)
Supplement: Supplementary file 1 [file foods-10-01170-s001.zip]

Archive with 1 entries (1 files):
- foods-1208772-supplementary.pdf
